# Supplementary material for: Photothermal Effects and Heat Conduction in Nanogranular Silicon Films
Source: Nanomaterials (Basel). 2021 Sep 13;11(9):2379. doi: 10.3390/nano11092379 (PMC8464803; doi:10.3390/nano11092379)
Supplement: Supplementary file 1 [file nanomaterials-11-02379-s001.zip]

Archive with 1 entries (1 files):
- nanomaterials-1362925-supplementary.pdf
